# Supplementary material for: Homeostatic neuro-metasurfaces for dynamic wireless channel management
Source: Sci Adv. 2022 Jul 6;8(27):eabn7905. doi: 10.1126/sciadv.abn7905 (PMC9258947; doi:10.1126/sciadv.abn7905)
Supplement: Supplementary file 2 — Movies S1 and S2 [file sciadv.abn7905_movies_s1_and_s2.zip]

Archive with 2 entries (2 files):
- sciadv.abn7905_movie_s2.mp4
- sciadv.abn7905_movie_s1.mp4
